# Supplementary material for: Exploring the Association between Health-Related Physical Fitness and Quality of Life in Patients with Cancer: A Cross-Sectional Study
Source: Healthcare (Basel). 2024 Aug 17;12(16):1643. doi: 10.3390/healthcare12161643 (PMC11353676; doi:10.3390/healthcare12161643)
Supplement: Supplementary file 1 [file healthcare-12-01643-s001.zip]

Archive with 1 entries (1 files):
- healthcare-3144209-supplementary.pdf
